# Supplementary material for: High-Precision, Self-Powered Current Online Monitoring System Based on TMR Sensors Array for Distribution Networks
Source: Sensors (Basel). 2025 Feb 27;25(5):1473. doi: 10.3390/s25051473 (PMC11902725; doi:10.3390/s25051473)
Supplement: Supplementary file 1 [file sensors-25-01473-s001.zip]

Archive with 1 entries (1 files):
- sensors-3459915-supplementary.pdf
